# Supplementary material for: A Continent-Wide Migratory Divide in North American Breeding Barn Swallows (Hirundo rustica)
Source: PLoS One. 2015 Jun 11;10(6):e0129340. doi: 10.1371/journal.pone.0129340 (PMC4466147; doi:10.1371/journal.pone.0129340)
Supplement: S1 Table — (XLSX) [file pone.0129340.s001.xlsx]

## Sheet: S1Table
Population	Sex	Year geolocator attached	Sun elevation angle	Departure date from breeding grounds	Distance travelled (km) to wintering site	Orthodromic distance (km) between breeding and wintering sites	Winter location	Mean winter location latitude	Mean winter location longitude	Winter start date	Winter end date	Loop migrant	Distance travelled (km) to breeding site	Arrival date on breeding grounds
Alabama	M	2012	-1.975	2012-07-27	6197.62	5178.06	Brazil	0.21908	-49.6844	2012-08-23	2013-02-18	Y	6919.74	2013-05-09
New Brunswick	F	2012	-2	2012-08-25	10907.9	6920.04	Brazil	-11.9833	-39.3399	2012-11-03	NA	NA	NA	NA
New Brunswick	F	2012	-2.5	2012-08-18	9999.03	7607.45	Argentina	-22.7636	-65.9506	2012-10-29	NA	NA	NA	NA
New Brunswick	M	2013	-0.7	2013-07-27	11034.8	7963.06	Brazil	-23.8802	-46.3827	2013-10-31	14-Mar-2014*	NA	NA	NA
New Brunswick	F	2013	-4.5	2013-08-08	8415.41	5633.04	Brazil	-2.74419	-48.7442	2013-11-03	26-Mar-14*	Y	10000.8	2014-05-20
New Brunswick	F	2013	-4.5	2013-07-25	10828.9	5818.38	Brazil	-2.41734	-42.1936	2013-11-02	29-Mar-14*	N	9488.27	2014-05-03
New Brunswick	F	2013	-4	2013-08-28	9908.16	7559.1	Brazil	-20.4804	-47.8245	2013-10-13	28-Mar-14*	Y	13619.4	2014-05-25
New Brunswick	F	2013	-4.5	2013-07-24	10917.9	8359.08	Argentina	-29.3318	-61.8699	2013-10-10	30-Mar-14*	Y	13316.5	2014-05-08
New Brunswick	F	2013	-2.1	2013-09-17	11760.3	6863.64	Bolivia	-15.8488	-65.4745	2013-11-18	27-Mar-14*	N	10013.7	2014-05-11
New Brunswick	M	2013	-4.6	2013-08-18	10138.6	7664.44	Brazil	-21.9477	-50.2441	2013-10-10	NA	NA	NA	NA
New Brunswick	M	2013	-3.7	2013-08-25	10315.7	7402.33	Brazil	-19.0058	-47.4548	2013-10-05	24-Mar-14*	NA	NA	NA
Ontario	M	2011	-2.8	2011-08-28	9911.92	7467.74	Brazil	-19.5037	-54.7463	2011-11-08	26-Mar-12*	Y	10829.4	2012-05-20
Ontario	F	2011	-2.875	2011-08-28	7241.75	6526.5	Bolivia	-13.5561	-65.1052	2011-10-03	2012-04-06	Y	9747.96	NA
Ontario	F	2011	-2.875	2011-08-28	9268	8087.74	Brazil	-22.1949	-46.0788	2011-10-03	15-Mar-12*	N	9822	NA
Saskatchewan	F	2012	-2.5	2012-07-14	8370.75	5368.64	Panama	9.21045	-82.4277	2012-12-07	2013-04-21	N	NA	NA
Saskatchewan	M	2011	-2.2	2011-09-10	7714.71	5847.18	Colombia	6.92592	-76.109	2011-12-07	2012-05-03	N	7616.87	2012-05-25
Saskatchewan	F	2011	-2.2	2011-08-25	8211.26	5870.53	Colombia	6.19301	-77.3985	2011-12-04	2012-04-22	N	7843.76	2012-05-17
Saskatchewan	F	2013	-5.5	2013-08-26	6160.45	4737.13	Mexico	12.8746	-90.3571	2013-11-06	2014-04-23	N	6446.51	2014-05-09
Saskatchewan	M	2012	-2.5	2012-08-23	8445.4	5811.87	Colombia	8.22981	-73.581	2012-12-10	2013-04-30	N	8195.81	2013-05-20
Washington State	M	2012	-3.35	2012-08-29	6597.66	4990.47	Honduras	13.722	-86.881	2012-11-17	2013-04-19	N	6382.44	2013-05-14
Washington State	M	2011	-3.3	2011-09-25	7465.35	5952.85	Panama	9.03031	-78.269	2011-12-07	2012-04-10	N	7376.01	2012-05-01
Washington State	F	2011	-3.5	2011-09-29	3727.62	2760.55	Mexico	25.6653	-107.685	2011-10-27	29-Mar-12*	N	3654.68	2012-04-22
Washington State	M	2013	-4.5	2013-10-02	4730.59	3426.36	Mexico	21.1115	-102.865	2013-10-20	29-Mar-14*	N	4418.44	2014-04-09
Washington State	M	2013	-4.5	2013-10-10	4393.85	3382.42	Mexico	21.3593	-103.289	2013-11-27	29-Mar-14*	N	NA	NA
Washington State	M	2013	-2.5	2013-08-30	805.868	569.765	Oregon, USA	42.5457	-122.004	2013-11-11	2014-03-05	N	805.868	2014-04-11
Washington State	U	2013	-5.5	2013-08-31	4687.77	3684.24	Mexico	19.0077	-101.806	2013-11-21	28-Mar-14*	N	NA	NA
Washington State	M	2013	-5.5	2013-09-29	6029.16	4625.81	Guatemala	15.1158	-90.8942	2013-11-17	2014-04-29	N	NA	NA
* Dates estimated based on change in latitude position only due to spring equinox.
